# Supplementary material for: Spodoptera frugiperda Uses Specific Volatiles to Assess Maize Development for Optimal Offspring Survival
Source: Insects. 2025 Jun 4;16(6):592. doi: 10.3390/insects16060592 (PMC12193326; doi:10.3390/insects16060592)
Supplement: Supplementary file 1 [file insects-16-00592-s001.zip]

Archive with 1 entries (1 files):
- insects-3594761-supplementary.pdf
